# Supplementary material for: Male and Female Fertility: Prevention and Monitoring Hodgkin’ Lymphoma and Diffuse Large B-Cell Lymphoma Adult Survivors. A Systematic Review by the Fondazione Italiana Linfomi
Source: Cancers (Basel). 2021 Jun 9;13(12):2881. doi: 10.3390/cancers13122881 (PMC8228520; doi:10.3390/cancers13122881)
Supplement: Supplementary file 1 [file cancers-13-02881-s001.zip]

Archive with 4 entries (4 files):
- .DS_Store
- 08-06 Risk of bias S2xlsx.xlsx
- 08-06-21 Data extraction Viviani S3.xlsx
- cancers-Table S1.pdf
