# Supplementary material for: Male and Female Fertility: Prevention and Monitoring Hodgkin’ Lymphoma and Diffuse Large B-Cell Lymphoma Adult Survivors. A Systematic Review by the Fondazione Italiana Linfomi
Source: Cancers (Basel). 2021 Jun 9;13(12):2881. doi: 10.3390/cancers13122881 (PMC8228520; doi:10.3390/cancers13122881)
Supplement: Supplementary file 1 [file cancers-13-02881-s001.zip › 08-06 Risk of bias S2xlsx.xlsx]

## Sheet: ROB_rct
Reference (authors, journal, year)	PICO
		BIAS
	FERTILITY	Random sequence generation (selection bias)	Allocation concealment (selection bias)	Blinding of participants and personnel (performance bias)	Blinding of outcome assessment (detection bias)	Incomplete outcome data (attrition bias)	Selective reporting (reporting bias)	Altri Commenti
Behringer K, et al. Ann Oncol 2010; 21: 2052–2060.	3	low risk	unclear risk	unclear risk	unclear risk	low risk	low risk	unplanned early interim analysis after recruitment of 23 pts instead of 60 planned pts
Demeestere I, J Clin Oncol 2013; 31 (7): 903-909	3	low risk	low risk	unclear risk	low risk	high risk	low risk	30.7% pts in the GnRHa group and 39% inthe control group dropped out during study; the prespecified follow-up was only 1 year , this FU is too short for POF evaluation although it was considered the primary objective of the protocol
Loverro G, Hematol 2007; 12 (2): 141-147.	3	unclear risk	unclear risk	unclear risk	low risk	low risk	low risk

## Sheet: New castle_CASE CONTROL  
Reference (authors, journal, year)	PICO	BIAS- case control study
		Per le categorie Selection ed Exposure: Per ogni item valutato riportare la lettera relativa alla risposta data e l'eventuale asterisco.Per la categoria Comparability si può dare più di una risposta e relativo asterisco
	FERTILITY	Selection				Comparability	Exposure
		1) Is the case definition adequate? a) yes, with independent validation * b) yes, eg record linkage or based on self reports c) no description	2) Representativeness of the cases a) consecutive or obviously representative series of cases * b) potential for selection biases or not stated	3) Selection of Controls a) community controls * b) hospital controls c) no description	4) Definition of Controls a) no history of disease (endpoint) * b) no description of source	1) Comparability of cases and controls on the basis of the design or analysis a) study controls for _______________ (Select the most important factor.) * b) study controls for any additional factor * (This criteria could be modified to indicate specific control for a second important factor.)	Exposure 1) Ascertainment of exposure a) secure record (eg surgical records)* b) structured interview where blind to case/control status * c) interview not blinded to case/control status d) written self report or medical record only e) no description	2) Same method of ascertainment for cases and controls a) yes * b) no	3) Non-Response rate a) same rate for both groups * b) non respondents described c) rate different and no designation
Botchan A, 1997 Human Reprod 12(1):73-76	1	a	b	a	a	a (qualità dello sperma)	a	a	c
Nitzschke M, et al Arch Gynecol Obstet 2010; 282:83-88	3	b	a*	a	a	a* (age)	a	a*	a
van der Kaaij MAE,J Clin Oncol 2012; 30 (31): 3854-3863	5	a*	a	a	a	b(age at treatment, treatment period, parenthood prior therapy)	b	a*	a	interview but no description if blinded or not

## Sheet: New castle_Cohort
Reference (authors, journal, year)	PICO	BIAS-Cohort study
		Per le categorie Selection, Exposure, Outcome: Per ogni item valutato riportare la lettera relativa alla risposta data e l'eventuale asterisco.Per la categoria Comparability si può dare più di una risposta e relativo asterisco
	FERTLITY	Selection				Comparability	Outcome
		1) Representativeness of the exposed cohort a) truly representative of the average _______________ (describe) in the community * b) somewhat representative of the average ______________ in the community* c) selected group of users eg nurses, volunteers d) no description of the derivation of the cohort	2) Selection of the non exposed cohort a) drawn from the same community as the exposed cohort * b) drawn from a different source c) no description of the derivation of the non exposed cohort	3) Ascertainment of exposure a) secure record (eg surgical records) * b) structured interview* c) written self report d) no description	4) Demonstration that outcome of interest was not present at start of study a) yes * b) no	1) Comparability of cohorts on the basis of the design or analysis a) study controls for _____________ (select the most important factor) * b) study controls for any additional factor* (This criteria could be modified to indicate specific control for a second important factor.)	1) Assessment of outcome a) independent blind assessment * b) record linkage * c) self report d) no description	2) Was follow-up long enough for outcomes to occur a) yes (select an adequate follow up period for outcome of interest) * b) no	3) Adequacy of follow up of cohorts a) complete follow up - all subjects accounted for * b) subjects lost to follow up unlikely to introduce bias - small number lost - > ____ % (select an adequate %) follow up, or description provided of those lost) * c) follow up rate < ____% (select an adequate %) and no description of those lost d) no statement
Anderson RA, 2018 Lancet Oncology 19: 1328-37	1	a	c	a	a	a (hormone (AMH, FSH) concentration)	b	a	b (35% lost)
Behringer K, 2013 Journal of Clinical Oncology 31(2): 231-239	1	a	c	c	b	a (hormone (AMH, FSH, testosterone concentration), menstrual cycles, pregnancies, offspring	c	a	a
Blumenfeld Z, 2012 Fertility and Sterility 98(5): 1266-1270	1	a	a	a	a	a (cyclic ovarian function, LH, FSH)	b	b	d
Di Bisceglie C, 2013 Asian J Androl 15(3): 425- 429	1	a	b	a	a	a (hormone concentration, semen quality)	b	a	a
Falorio S, 2012 Hematol Oncol 31(2): 72-78	1	c	c	c	b	a (menstrual cycles, pregnancies)	c	a	a
Bujan L, 2014 Fertility and Sterility 102(3): 667-674	1	a	a	a	a	a	b
Paoli D, 2016 Human Reproduction 31 (2): 263-272	1	a	c	a	a	b	b	a	a
Blackhall 2002	pico 2a	b*	c	a*	b	a* differences in utilization btw pts havig or not having children beforetp; b* differences in utilization based on age@dg	b*	a*	b (2/115 lost to fu)
De Palo 2016	pico 2a	a*	c	a*	a*	na	b*	a*	a*
van der Kaaij, 2014	pico 2a	b*	c	a*	a*	a* differences btw responders and no-responders to questionnaire	c	a* (13 yrs?)	b*
Hymann 2012	pico 2b	b*	c	a*	a*	na	b	b	a*
Meirow 2016	pico 2b	a*	na	a*	a*	na	b*	a*	a*
Poirot 2019, Haematologica	pico 2b	a*	na	a*	a*	na	b*	a*	a*
Rosendhal, 2008	pico2b	b* (single ovary, post-chemotp pts)	b	a*	a*	na	b*	a*	b*
Specchia 2019	pico 2b	a*	na	a*	a*	na	b*	b not defined	c
Viviani 2018	pico2b	a*	na	a*	a*	a* no previous chemotp	b*	a*	a*
Blumenfeld Z, Ann Oncol 2002; 13 (S 1): 138–147.	3	a*	a	a	a*	b (age, histology)	b	a*	a
Blumenfeld Z, Fertility Sterility 2008; 89: 166-173,	3	a*	a	a	a*	b(age, dose of alkylating agents )	b	a*	a
Blumenfeld Z, Fertility Sterility 2012; 98 (5): 1266-1270	3	a*	a	a	a*	b(age, histology, type of transplant)	b	a*	a
Castelo-Branco C, Fertility Sterility 2007; 87 (3): 703-706	3	a*	a	a	a*	b(age,stage, chemotherapy regimen)	b		d	Follow-up is not specified
Falorio S, Leukemia & Lymphoma 2008; 49 (6): 1087-1093.	3	a*	c	d	a*	b (age, stage, disease status, chemotherapy regimen	b	a* (60 months)	a	No control group
Driul L, Clin Exp Obst & Gyn 2012; XXXIX, 4: 504-508.	3	a*	a	a	a*	b (age, parity, histology, treatment)	b	a*	b (21% lost)
Huser M, J Assist Reprod Genet 2015; 32: 1187-1193	3	a*	c	a	a*	b (age, parity, Chemotherapy regimen, FSH levels before CT)	b	b (2 years)	a	The study compares 3 groups treated with 3 different CT regimens combined with GnRHa
Behringher 2013	Pico 4a	b*	na	b*	b	a* female age (results stratified, cut off 30yrs)	b*	a*	a*
KULKARNI, 1997	Pico 4a	b*	na	a*	a*	na	b*	a*	a*
Anderson 2018	Pico 4b	a*	na	a	a*	a* fsh >25 before treatment excluded	b*	a*	a*
Behringer, 2012	Pico 4b	a*	na	b*	a*	a* age (results separated for age group)	b*	a*	a*
Decanter 2009	Pico 4b	a*	na	a*	a*	na	b*	a*	a*
Loverro 2007	Pico 4b	a*	na	a*	a*	a* age(<30, 30-36, >36)	b*	a*	a*
AKHTAR S, Bone Marrow Transplantation 2015; 50:1551–1556	5	a*	c	b	a	a (age, pathology, chemotherapy regimen, disease status, radiotherapy, salvge chemotherapy)	c	a	a	The study is defined by the authors a retrospective cohort study however no control group is included. The study was conducyed on 89 patients who underwent HDC auto SCT, exploring menstrual cycles, fertility, outcome of pregnancy and breastfeeding.Age at HDC auto-SCT and selected factors (pathology, type and number of chemotherapy cycles, number of salvage chemotherapy used, use of radiation ther…
Gaudio F, Ann Hematol. 2019; 98(8):1947-1952	5	a*	c	a	a	b (age, stage)	b	a (median 68 months)	a
Weibull CE, J Clin Oncol 2018; 36 (26): 2718-2725	5	a*	a	a	a	b( chemotherapy regimen, number of cycles)	b	a (5 years)	a	Authors comapred the relapse rate among 144 pts whith pregnancy compared with 127 without
Kiserud CE, Br J Cancer 2007; 96: 1442-1449	5	a*	c	b	a	a (sex)	c	a (10 years)	b (11%)
Carter A, Bone Marrow Transplantation 2006; 37: 1023–1029	5	a*	a	b	a	b (age, sex, race, icome, health insurance, education, diagnosis, type of transplant, disease status at transplant, preparative regimens, GVHD, pretransplant pregnancies)	c	a*	a
Hodgson DC, Hematol Oncol 2007; 25: 11-15	5	a*	a	b	a	b (age, prior gynecological disease or surgery, type of contraceptive, intercourse frequency, smoking, acohol, caffeine, BMI)	c	a*	a

## Sheet: AMSTAR
Study, author	PICO	Did the research questions and inclusion criteria for the review include the components of PICO?	Did the report of the review contain an explicit statement that the review methods were established prior to the conduct of the review and did the report justify any significant deviations from the protocol?	Did the review authors explain their selection of the study designs for inclusion in the review?	Did the review authors use a comprehensive literature search strategy?	Did the review authors perform study selection in duplicate?	Did the review authors perform data extraction in duplicate?	Did the review authors provide a list of excluded studies and justify the exclusions?	Did the review authors describe the included studies in adequate detail?	Did the review authors use a satisfactory technique for assessing the risk of bias (RoB) in individual studies that were included in the review?	Did the review authors report on the sources of funding for the studies included in the review?	If meta-analysis was performed did the review authors use appropriate methods for statistical combination of results?	If meta-analysis was performed, did the review authors assess the potential impact of RoB in individual studies on the results of the meta-analysis or other evidence synthesis?	Did the review authors account for RoB in individual studies when interpreting/ discussing the results of the review?	Did the review authors provide a satisfactory explanation for, and discussion of, any heterogeneity observed in the results of the review?	If they performed quantitative synthesis did the review authors carry out an adequate investigation of publication bias (small study bias) and discuss its likely impact on the results of the review?	Did the review authors report any potential sources of conflict of interest, including any funding they received for conducting the review?
Harel S, 2011 Haematologica 96(11): 1692-1699	1	yes	no	no	no	no	no	no	no	not specified	not specified	not specified	not specified	no	no	no	yes
Poorvu PD, 2019 JNCI Cancer Spectrum 3(1):1-14	1	yes	yes	no	no	not specified	not specified	no	no	not specified	not specified			no	no		yes
Chen H, Cochrane Database Syst Rev 2019; 3: CD008018	3	Yes	Yes	no	yes	yes	yes	yes	yes	yes	yes	yes	yes	yes	yes	no	yes
