# Supplementary material for: Male and Female Fertility: Prevention and Monitoring Hodgkin’ Lymphoma and Diffuse Large B-Cell Lymphoma Adult Survivors. A Systematic Review by the Fondazione Italiana Linfomi
Source: Cancers (Basel). 2021 Jun 9;13(12):2881. doi: 10.3390/cancers13122881 (PMC8228520; doi:10.3390/cancers13122881)
Supplement: Supplementary file 1 [file cancers-13-02881-s001.zip › 08-06-21 Data extraction Viviani S3.xlsx]

## Sheet: Eligibility PICO_1
PICO (RESEARCH QUESTION)	Study (first name, year)	Reference	Inclusion/Exclusion (YES/NO/UNCLEAR)	If excluded, reason
1	Anderson RA, 2018	Human Reproduction 33(7): 1281-1290	NO	This work doesn't answer the PICO question.
1	Anderson RA, 2018	Lancet Oncol 19: 1328-37	YES
1	Assouline E, 2011	Blood 118, (21)	NO	Abstract. Small population in the study.
1	Barton SE, 2011	Fertility and sterility 96(3): S202	NO	Abstract, heterogeneous population.
1	Behringer K, 2013	Journal of Clinical Oncology 31(2): 231-239	YES
1	Behringer K, 2012	Ann Oncol 23(7): 1818-1825	NO	Results of this study are included in the same author's 2013 publication
1	Blumenfeld Z, 1999	J Soc Gynecol Investig 6(5): 229-239	YES
1	Boltezar L, 2016	J Assist Reprod Genet 33(3): 325-333	NO	The study does not answer the PICO question
1	Botchan A, 1997	Hum Reprod 12(1): 73-76	YES
1	Cocorocchio E, 2010	Haematologica 95: S36	NO	Data cannot be extracted
1	Dann EJ, 2012	Am J Hematol 87(1): 32-36	NO	Data cannot be extracted
1	Di Bisceglie C, 2013	Asian J Androl 15(3): 425-429	YES
1	Falorio S, 2013	Hematol Oncol 31(2): 72-78	YES
1	Garg D, 2019	Fertility and Sterility 112(3): e21-e22	NO	Abstract.
1	Grynberg M, 2014	Human Reproduction 29:i238-i239	NO	Data cannot be extracted
1	Harel S, 2011	Haematologica 96(11): 1692-1699	YES
1	Higgins A, 2018	HemaSphere 2:682	NO	Heterogeneous population, few cases of Lymphoma.
1	Jadoul P, 2012	J Assist Reprod Genet 29: 479-487	NO	Data cannot be extracted
1	Jahnukainen K, 2015	Current opinion in Endocrinology, Diabetes, and Obesity 22(3): 217-223	NO	Pediatric patients.
1	Kiseleva M, 2011	International Journal of Gynecological Cancer 21 (12): S90	NO	Heterogeneous population, few cases of Lymphoma. Data cannot be extracted
1	Knopman JM, 2010	The Lancet Oncology 11(5): 490-498	NO	Review on all types of cancers and fertility issues, but the contents do not answer the question posed by the PICO.
1	Leader A, 2011	British Journal of Haematology 153(3): 291-308	NO	Data cannot be extracted. Adult and pediatric patients
1	Magelssen H, 2006	Nature Clinical Practice Urology 3(6): 312-322	NO	Heterogeneous population, few cases of Lymphoma.
1	Oktem O, 2007	Cancer 110(10): 2222-2229	NO	Heterogeneous population, few cases of Lymphoma.
1	Poorvu PD, 2018	JNCI, Cancer Spectrum 3(1):	YES
1	Yamaguchi K, 2011	Reproductive Medicine and Biology 10(2): 81-87	NO	Data cannot be extracted
1	Paoli D, 2016	Human Reproduction 31 (2): 263-272	Yes
1	Bujan L, 2014	Fertility and Sterility 102(3): 667-674	Yes

## Sheet:  Data extraction PICO 1
Study (first name, year)	reference	other publications, if relevant	study design	population	study duration	follow-up	sample size	intervention	control group	outcome measure(s) - as for PICO	other outcome measure(s) if relevant	Main results	Main results(2)	Main conclusions	Comments
Anderson RA, 2018	Lancet Oncology 2018; 19: 1328-37		Prospective cohort substudy	HL, stage IIb-IV; IIa with adverse features (bulky disease or more than two site of involvement)	13/12/2010 - 19/12/2012	MEDIAN Fup 52 months	1202 eligible patients (male and female). 952 (PET2-) received ABVD o AVD. 172(PET2+) received BEACOPP. 67 patients eligible for ovarian function assesment	ABVD x 2-> PET2 if PET2-: ABVD or AVD x 4 cycles if PET+: BEACOPP-14 esc x 4 cycles	no	AMH assay	FSH and LH assays	AMH decreased in all partecipants during chemotherapy. In AVD/ABVD group, AMH decreased from a median of 9.8 pmol/L before treatment to 1.7 pmol/L at the end of treatment (p<0,0001); one year after the end of CT, AMH increased to 10.5 pmol/L. In BEACOPP group, AMH decreased from a medianof 6.8 pmol/L to 0.08 pmol/L at the end of treatment (p<0,0001); one year later AMH concentration showed very l…		In patients treated with BEACOPP (esc or 14) the values ​​of AMH (marker of ovarian reserve) and FSH (marker of POI) remained altered without returning to normal values. Patients age> 35 years also experienced POI, especially after BEACOPP. AMH pre-CT is predictor of toxicity (POI and reduced fertility).
Behringer K, 2013	Jornal of Clinical Oncology 31(2): 231-239		Retrospective observational study	HL all stages	unknown	mean follow-up 46-48 months	1323/2412 patients (male and female) enrolled in HD13, HD14, HD15 studies	ABVD vs ABV vs AV vs AVD 4 cycles/ BEACOPPesc vs BEACOPP14 (8 vs 6 cycles)	no	Menstrual cycle recovery. AMH assay.		Menstrual cycle recovery: ABVD/BV/AVD/AV group 90% of patients; BEACOPP group<30 years 82%; BEACOPP group>30 years 45% (p<0,001)	AMH post treatment was age related: range 18-29 years 2.2(ABVD) vs 0.1 μg/L (BEACOPP) ; range 30-45 years 0.7 (ABVD) vs 0.0 μg/L (BEACOPP).	Hormone levels correlate with CT intensity (no pre-CT baseline assays performed). In HL early stages 90% patients restored Menstrual cycles . In the advanced stages, the restoration of menstrual cycles depended on the age at diagnosis (<30 vs> 30). In males, testosterone levels were within the normal range, no symptoms of hypogonadism were observed. Low birth rate in both Female and Male patients…
Blumenfeld Z, 2012	Fertlity and Sterility 98 (5): 1266-1270		Prospective non-randomized study	All kind of neoplasia	From 1990 onwards	Mimum Fup: 18 months from Stem Cell Transplantation	109 eligible / 83 evaluable	GnRH-a administration before chemotherapy conditioning for Stem Cell Transplantation in women in reproductive age (14-40 years)	yes	POF (premature Ovarian Failure) vs COF (resumption of cyclic ovarian function) evaluated as FSH, LH, Estradiol and Progestron levels and ovarian ultrasound to visualize ovarian antral follicles and stimulated endometrium		GnRH-a+ group: 38.3% (18/47) resumed COF. GnRH-a- group: 11,1% (4/36) resumed COF (p=,006).	GnRH-a had a significant effect on long-term COF in pts with lymphoma (66,7%[14/21] for GnRH-a+ group vs 18,2% [2/11] for control)	GnRH-a cotreatment in conjunction with conditioning chemotherapy before SCT may significantly decrease the gonadotoxicity and POF from 82% to 33% in lymphoma pts.
Botchan A, 1997	Hum Reprod 12(1): 73-76		Prospective cohort study	HL e NHL Male	1987-1994	unknown	89 evaluable patients: 65 HL and 18 NHL. 6pz not classifiable	Qualitative analysis of pre-freezing and thawed semen in lymphoma patients before therapy.	190 healthy volunteers.	Sperm volume, concentration, mobility and morphology.	FSH, LH, prolactin and testosterone assays.	Statistically significant differences were observed in pre-freeze and post-thawn samples between patients with lymphoma and healthy volunteers. PRE-FREEZE Sperm concentration (10^6/ml) (Lymphoma 75 ± 4,4 vs Healthy 136,8 ± 5,5; p<0,1) Sperm motility (%) (Lymphoma 37,6 ± 0,9 vs Healthy 47,4 ± 0,8; p<0,1) Grade (Lymphoma 2,8 ± 0,1 vs Healthy 3,3 ± 35; p<0,01) Total motile count (10^6/ejaculate) (Ly…	NHL vs HL sperm variables: Sperm mobility (%): 43,5 vs 36,0; p=0,0001 total motile sperm count (10^6/ml): 105 vs 88; p= 0,021 normal morphology (%): 12,0 vs 9,9; p=0,01 post-thaw forward motility concentration (10^6/ml): 8,7 vs 8,1; p=0,017	The quality of the semen in the NHL patients was better than in HL patients. Many HLs were dysfunctional at diagnosis (possible effect of different types of lymphoma on spermatogenesis). In lymphoma patients, no significant changes in hormone concentrations were detected compared to baseline values.
Di Bisceglie C, 2013	Asian J Androl 15(3): 425-429		Prospective cohort study	HL, NHL, Testicular neoplasms	10/2000-04/2008	36 months	408 male	ABVD x 4-6 Cycles (n=125);R-CHOP x3-6 cycles (n=94) IF (Involved Field) RT (no pelvic nodes)	no	Semen quality assessment and hormone trend in the post-therapy (chemo +/- radiotherapy) period compared to baseline		125 HL pts: normospermia after the end of ABVD (4-6 cycles) 36% after 12 months; 64% after 18 months; 80% after 24 months; 83% after 36 months. FSH level were higher at months 6, 12, 18, and 24 (p<0,01). Inhibin B levels showed a decline at months 6 (p<0,001).	94 NHL pts: normospermia after the end of R-CHOP (3-6 cycles) + RT (30-36 Gy) 45% after 12 months; 77% after 18 months; 78% after 24 months; 83% after 36 months. FSH level increased from month 6(p<0,05) and returned to baseline levels at months 18, and 36. Inhibin B levels decreased at months 6 (p<0,01) with return to baseline levels at 18 months.	Basal levels of FSH, inhibin B and sperm concentration are altered in patients with HL and NHL. This alteration is supported by the neoplastic disease.
Falorio S, 2013	Hematol Oncol 31(2): 72-78		Retrospective, multicentric, observational study.	HL female	Women treated between 01/1985 and 07/2009, alive at 02/2011.	Follow-up minimum required was 18 months. Median Fup was 7 years.	238 HL female survivors	ABVD or VBM (n=174) COPP/EBVCAD/standard BEACOPP (n=49) Escalated BEACOPP (n=14) Combined with Radiation therapy (n=146)	no	Gonadal function (amenorrhea, number of pregnancies)	Fertility rate (number of pregnancies / total number of patients) pre and post treatments.	25% pts developed impaired gonadal function. Univariate analysis of increased risks : age >30 years (p=0,006) advanced stage (p=0,01) alkylating agents (p=0,037) n. of treatments received (p<0,001) Radiotherapy on pelvic nodes (p=0,003). Multivariate analysis of increased risks: age >30 years (p=0,005) alkylating agents (p=0,03 number of treatments (p<0,001) no use of oral contraceptive (p=0,005)…	GnRH and Oral Contraceptive reduced the risk of impaired gonadal function and the advent of early menopause.	Older age at diagnosis, front-line therapies containing alkylating agents and more than 1 treatment are INDEPENDENT RISK FACTORS for infertility and premature menopause. BEACOPP 15 or escBEACOPP had 3 times greater gonadal toxicity.	The study did not distinguished between patients who were treated in 1st line and relapsed patients who received multiple therapy lines.
Harel S, 2011	Haematologica 96(11): 1692-1699		Review	HL and NHL, male and female.	1997 - 2010	1-10 years	absent	ABVD, BEACOPP; ABVD/COPP; ABVD/MOPP;MVPP/ChlVPP;ABOD; EBVP; TBI+ HD-CTX, BEAC/BEAM; DHAP; ICE; MINE; GVD; RT	no	Azoospermia Semen analysis		FEMALE: Data could be retrieved. Amenorrhea was most frequently associated with BEACOPP. Parenthood was influenced by the presence of alkylating agents in CT and age e.g total dose of cyclophosphamide known to lead to the highest risk of ovarian failure at the end of treatment is 20 g at 20 years, 9 g at 30, 5 g at 40 years. MALE: incidence of azoospermia is lower after ABVD compared to ABVD/COPP…	Few studies on fertility in patients undergoing second-line treatments and /or bone marrow transplantation.	M: semen cryopreservation is to consider Optional in case of ABVD +/- RT; mandatory in case of BEACOPP or rescue treatments. F: ART must be proposed to all. IVF + cryopreservation of gametes in women with stable partners. Oocyte or ovarian tissue preservation are considered experimental techniques.
Poorvu PD, 2018	JNCI Cancer Spectrum 3(1): 1-14		Review	All type of cancers, male and female, childhood and adult	No date cutoff	unknown	absent	ABVD, BEACOPP, R-CHOP, ASCT	no	Amenorrhea, Azoospermia		HL ADULT MALE fertility rate: Azoospermia post ABVD 0%; Azoospermia post BEACOPP >70%. Second line treatment (OR= 0,10, 95%CI=0,04-0,24), Age >35 years (OR=0,16, 95%CI= 0,07-0,36) were associated with lower fecundity. NHL ADULT MALE fertility rate: Azoospermia post CHOP 22%.	HL ADULT FEMALE: rates of Amenorrhea are affected by age, therapy with alkylating agents and exposure to pelvic radiation. Amenorrhea: post ABVD is 3-7%; post BEACOPP 47-56%, post esc-BEACOPP 40-67%. Pregnancy rate following ABVD are similar to control subjects (70% vs 75%). NHL ADULT FEMALE: Fertility rates are low, pregnancies in 21% and Amenorrhea in 41%. Anti-CD20 monoclonal antibody (rituxim…	HEMATOPOIETIC CELL TRANSPLANTATION HL ADULT FEMALE= Pregnancy rates were low following allogeneic and autologous Hematopoietic Cell Tansplantation. Predictor of infertility: Age >30 years (OR= 4.8, 95%CI= 2,1 to 10,7) Total body irradiation (OR=3,3, 95%CI= 1,5-7,3) HEMATOPOIETIC CELL TRANSPLANTATION HL ADULT MALE= Low pregnancies rate (8%). Risk factors: gonadotoxic conditioning regimens, TBI, Ag…
Paoli D, 2016	Human Reproduction 31 (2): 263-272		Retrospective observational longitudinal study	HL males	1996-2014	0-10 years	Pre-treatment: 519 males (adults 454;adolescents 13-17 years 50). Stage was known in 276 patients.Post-treatment: 202 ABVD; 16 BEACOPP; 13 ABVD/COPP or OPP or MOPP	ABVD x 2 - 8 cycles, BEACOPP x 2-8 cycles	no	sperm concentration, total sperm number, % progressive motility, morphology (% abnormal forms) at T0, T6, T12, T24 (T0=baseline, T6=6 months after end of therapy, T12=12 months after end of therapy, T24=24 months after end of therapy)		At baseline azoospermia 2.9% (only in adolescents); 75% normal total sperm number, 25% impaired spermatogenesis; total sperm number lower in advanced vs early stage (146+/-161 vs 194+/-173, P<0.01) In early stages patients with B symptoms had lower sperm concentration, lower total sperm number and progressive motility and a higher percentage of abnnormal forms than early stages without B symptoms…	ABVD Group (n=202): After 2-4cycles ABVD: total sperm number dropped from T0 to T6: -46.7 RD (relative difference) (T0 vs T6; P<0.0001); after 6-8 cycles ABVD: RD -60.3 (T0 vs T6; P<0.001) 2-4 vs 6-8 cycles RD 60.3 vs 46.7; P<0.05. At baseline 82.2% of patients had a total sperm number ≥39 x 10^6/ejaculate, at T6 67.5%, at T12 83.3%, at T24 90.4%. BEACOPP Group (n=16): 100% azoospermia ; 3 recove…	At baseline only 25% oligozoospermic, 2.9% azoospermic. Significant lower volume and total sperm number in advanced vs early stage although mean values within normal limits. Among early stage lower sperm concentration, total number and progressive motility and higher percentage abnormal forms in B vs A patients.ABVD has no detrimental effect. BEACOPP associated with prolonged azoospermia with slo…
Bujan L, 2014	Fertility and Sterility 102(3): 667-674		multicenter prospective observational	HL, NHL	not reported	0-24 months	57 HL, 18 NHL	ABVD +/-RT, CHOP, MOPP-ABV	257 fertile males	sperm concentration, total sperm count, % forward motility, total motile sperm count, % vitality at T0, T3, T6, T12, T24		At baseline: compared to controls HL had lower sperm count, % live sperm, motile sperm, total sperm count and otal motile sperm count ((P<0.05); NHL had decreased %motile sperm. AT T12 after ABVD or ABVD+RT: azoospermia 0; after CHOP 22% , after ABV-MOPP 75%. At T24 after ABVD 0, after CHOP 22%, after MOPP 50%. At 24 months recovery of Total sperm count ≥39x10^6 in 90-92% after ABVD+/-RT, 61% aft…	DNA fragmentation index (DFI) higher in HL -NHL patients vs controls (media: 15.9% vs 8.6%; p<0.05. DFI+ fraction of highly DNA stainable cells (HDS): 22.5% vs 14.3%; P<0.05. TUNEL: 12.7% vs 7.9%.DFI and TUNEL at baseline above normal values in 38% and 19% of patients. At T6 values above normal in: 32% (DFI), 37% (DFI + HDS); at T24 15% and 32%: Mean TUNEL values similar to controls from T6 to T2…	Extremely deleterious effects of lymphoma treatment on spermatogenesis, with recovery after 2 years from end of therapy ; 7% still azoospermic after 2 years. Chromatin alteration were present in lymphoma patients before and after treatment, with improvement after 6 months after end of therapy

## Sheet: Eligibility PICO 2
PICO (RESEARCH QUESTION)	Study (first name, year)	Reference	Inclusion/Exclusion (YES/NO/UNCLEAR)	If excluded, reason
2	Anderson RA, 2011	Hum Reprod Update. 2010 Nov-Dec;16(6):614-6.	no	no outcome of interest for Pico
2	Blackhall FH, 2001	Br J Cancer 2002;87:381-384	yes
2	Bystrova O, 2019	Gynecol Endocrinol. 2019 Dec;35(12):1043-1049.	no	population not corresponding to pico
2	Demeestere I, 2006	Acta Clin Belg. 2006 Sep-Oct;61(5):259-63.	no	no data to extract
2	De Palo R, 2016	Ther Adv Med Oncol 2016;8:412-420	yes
2	Diaz-Garcia C, 2017	Human Reproduction 32: i40	no	no data to extract
2	Gore SE, 2011	Fertility and Sterility 96(3): S31	no	no data to extract
2	Higgins 2018		no	case report
2	Hymann JH, 2012	Fertility and Sterility 98(3): S94	yes
2	Isachenko E, 2004	Geburtshilfe Frauenheilkd. 2012 Oct;72(10):927-932	no	case report
2	Jakab 2010	Human Reproduction 25: i144-i145	no	missing intervention
2	Lawrenz B, 2011	Onkologie 2011;34:88–93	no	no outcome of interest for Pico
2	Lawrenz B, 2012	Onkologie 2012; 35: 38	no	no data to extract
2	Macklon KT, 2014	Journal of Assisted Reproduction and Genetics 31(11): 1557-1564.	no	case report
2	Massarotti C, 2017	Cancer Treatment Reviews 57: 50-57	no	no data to extract
2	Mayer F, 2010	Onkologie 33(6): 77	no	no data to extract
2	Meirow D, 2014	Fertility and Sterility 102(3): e33-e34	no	no data to extract
2	Meirow D, 2016	Fertility and Sterility 106(2): 467-474.	yes
2	Poirot C, 2019	Haematologica 104(8): E360-E363	yes
2	Poirot C, 2019	Human Reproduction 34(6): 1083-1094.	no	duplicate
2	Rosendhal M, 2008	hum Rep 2008;23:2475-2483	yes
2	Sanchez-Serrano M, 2010	Human Reproduction 25: i273-i274	no	no data to extract
2	Schmidt KT, 2012	J Assist Reprod Genet (2012) 29:473–477	no	no data to extract
2	Shekarrix M, 1995	Cancer 75(11): 2732-2736	no	no outcome of interest for Pico
2	Sonigo C, 2016	Future Oncology 12(14): 1713-1719	no	no outcome of interest for Pico
2	Specchia C, 2019	Frontiers in Endocrin 2019; 10: art 600	yes
2	Stern CJ, 2011	Australian and New Zealand Journal of Obstetrics and Gynaecology 2011; 51: 268–271	no	case report
2	Teruel J, 2009	Molecular Human Reproduction 24: i107	no	no outcome of interest for Pico
2	van der Kaaij MA, 2014	Hum Rep 2014; 29:525-533	yes
2	Viviani S, 2018	HemaSphere 2: 20	yes
2	von Wolff M, 2009	Molecular Human Reproduction 24: i157	no	no outcome of interest for Pico
2	von Wolff M, 2018	J Ass Rep Gen 2018;35:1713-1719	no	no outcome of interest for Pico
2	von Wolff M, 2018	Journal of Clinical Oncology 36(33): 3340-3341.	no	no data to extract

## Sheet:  Data extraction PICO 2A
Study (first name, year)	reference	other publications, if relevant	study design	population	study duration	follow-up	sample size	intervention	control group	outcome measure(s) - as for PICO	other outcome measure(s) if relevant	Main results	Main conclusions	Comments
Blackhall FH, 2002	Br J Cancer 2002;87:381-384		retrospective cohort study	Male patients HD referred for semen cryopreservation; age 24years (16-44); all patients underwent MVPP or ChLVPP/EVA hybrid either as adjuvant therapy following radiotherapy in early stage disease or for advanced stage disease followed by radiotherapy to initial o residual masses. In total 3 patients had pelvic radiotherapy, 82 had radiotherapy to sites distant from abdomen/pelvis	1978-1990	10 years (2001)	n. 115 with complete data about utilization; n. 74 had Semen Analysis post-treatment	ejaculate semen cryopreservation	none	% azoospermia at 2,9 yaers and at 5years; --- % utilization rate; --- % spontaneous pregnancy; n° ART Live Births;	15/113 (13,2 %) death before utilization; 19% discarded before utilization; 40% not discarded nor utilized ; ---LBR after ART with cryopreserved semen = 27%	Azoospermia at 2,9 years = 91,8%; Severe oligospermia at 2,9 years= 5,4% Azoospermia at 5 years = 83,7%; --- n° spontaneous pregnancies (%): 4/98 survivors (4%), 4/113 cryopreserved (3,5%); --- Cryopreserved semen utilization rate = 27%; ---n° ART pregnancies: 10/33 (30,3 %), 10/113 cryopreserved (8,8%); n° live total births: 15 (n.4 spontaneous +n. 11 ART)	More than 90% of men are Azoospermic after HD treatment; Cryopreserved semen increases chances of conception; freezing sperm to be offered to all men undergoing treatment for hd
De Palo R, 2016	Ther Adv Med Oncol 2016;8:412-420		retrosp observ	Male patients HD candidate to gonadotoxic therapy, age 25,88 +/- 7,29 years	1999-2015	not reported	173	ejaculate semen cryopreservation	none	Utilization rate (%) --- ART Pregnancy Rate	lower N° strawes stored ART fertilization rate 50%; --- no congenital anomalies	Utilization rate = 3,4% (6/173); ART Pregnancy Rate 33,3% (2/6)	ART with Cryopreserved semen gives good chances of conception after HD treatment (PR 33,33%)	no data about live births (only about started pregnancies)
van der Kaaij, 2014	Hum Rep 2014; 29:525-533		observ prosp	902 HL patients answering Life Situation Questionnaire; 363 patients (40 %) DID cryopreserve; age at start of treatment = 31 years (15-69); HL new diagnosis, stage I-II 88%, stage II-IV 12%, treated as per protocols	1974-2004	questionnaires received at 13 yrs (5-36) post HL treatment	902 HL pts answering questionnaire; 334 had child wish; 363 cryopreserved semen	ejaculate semen cryopreservation	none	n° spontaneous conception; Utilization rate of cryopreserved semen (%); n° Art pregnancies	363/902 (40%) Cryopreserved; did not succeed spont: 14,2% of answering pts (128/902), 38,3% who had child wish (128/334); LBR after ART 61,5% (48/78); --- 74% of whishing patients who did not cryopreserve got pregnancy (83/112); 79% of wishing patients who cryopreserved got pregnancy	N° spontaneous conception = 209/902 answering patients (23%), 209/334 who had child wish (68,5%); --- Utilization rate of cryo semen = 21,4% (78/363), 23,3% of those who had child wish (78/334), 77,8% of patients who had child wish + needed medical help + had semen cryopreserved (78/99); --- n° ART children using cryopreserved semen =48; 48% patients with child wish + cryopreserved semen conceive…	Semen Cryopreservation increases chances of fatherhood

## Sheet:  Data extraction PICO 2B
Study (first name, year)	reference	other publications, if relevant	study design	population	study duration	follow-up	sample size	intervention	control group	outcome measure(s) - as for PICO	other outcome measure(s) if relevant	Main results	Main conclusions	Comments
Hymann JH, 2012	Fertility and Sterility 98: S94		retrosp cohort	average age: 26 years; total n° patients: 56 (37 HL , 19 NHL)	2003-2011	not stated	n. 37 HL (20 ivf/17ivm), n. 19 NHL (11ivf/8 ivm); total 31 ivf/25 ivm	Cryopreservation of mature oocytes (after conventional ovarian stimulation or after in vitro maturation)	none	none	no differences in final n° of MII available for fertilization (8,9 vs 8,4), n° Embryos fertilized (6,7 vs 6,7), n° embryos cryopreserved (5,9 vs 6,25), n° of oocytes cryopreserved (8,6 vs 8,25)	none	In vitro maturation (IVM) is a shorter alternative option to IVF for fertility preservation, although it's still experimental
Meirow D, 2016	FS 2016;106:467-474		prospective COHORT	N° 13 female patients undergone Ovarian Tissue Transplantation (OTT) because of Absence of ovarian function or severe insufficiency or infertility; Diagnosis: HL (n. 9), NHL (n. 4); n.5 before Chemotherapy, n.8 post-chemotherapy (N.1: VACOP_B, MINE/ESHA; N.1 VACOP_BX6; N.1 ABVD; N.1 ABVDX4; N.1 ABVDX5, MOPPX1; N.3 ABVDX6); Age at OTC 19-38 years (30,7); Age at OTT 26-42 years (34,8)	JANUARY 2004- MARCH 2015	average 3years (7-141 months)	13	cryopreservation of ovarian tissue before or post-chemotherapy and subsequent transplantation	none	regular menstrual recovery, FSH level > 16 iu/l, oestradiol </= 100 pmol/l, spontaneous pregnancies, ART pregnancies, Live birth	8/13 went for IVF: 35 cycles, 53 oocytes (1,5 oocyte/cycle), Fertilization Rate= 56,1; 23 Embryos transferred;	After OTT all patients gained regular bleeding; --- FSH level > 16 iu/l before OTT in 12/13 patients; FSH level > 16 iu/l after OTT in 5/13 patients; --- oestradiol </= 100 pmol/l: 10/13 before OTT, 6/13 after OTT; --- n° Spontaneous pregnancies = 5/13; N° Spontaneous Live Births 3/13 (3 births, 2 miscarrieges); --- 8/13 went for IVF; 7/8 conceived ivf pregnancies (5 Live Births (1twin), 2 miscar…	all patients gained regular bleeding; Total 4/13 patients succeeded (30,7 % of OTT) spontaneously or with IVF	no data about % utilization, menstrual recovery in those who cryopreserved OT but did not undergo OTT
Poirot C, 2019	Haematologica 104: E360-E363		prospect cohort	N°23 female HSCT patients undergone OTT; DG HL, NHL; Age at OTC 19-31 yaers, Age at OTT 24-40 years, OTC carried out after or during highly gonadotoxic chemotp	not stated	Median 32 months after OTT	23	cryopreservation of ovarian tissue during or post-chemotherapy and subsequent transplantation	none	regular menstrual recovery, spontaneous pregnancies, Art pregnancies, n° Live Births	median time to recovery 4,6 months (no differences between post-/per-chemotherapy)	Ovarian Function Recovery (OFR) in 91,3%; ; 11/23 patients conceived (47,8%) n.20 pregnancies, got 13 births, 7 miscarriages (65% LBR, 35% miscarriage)	OTT gives good chances of pregnancy after heavily gonadotoxic therapies
Rosendhal M, 2008	Hum Rep 2008;23:2475-2483		retrosp cohort	26 female patients undergone monolateral Ovariectomy + OTC; Age>18 (Age HL 24,6+/-2,3, BMT 19,4+/-2,6); HL Treatment (n.23): 11 abvd, 1 abv, 11 BEACOPP/COPP/BEAM/MIME (+4 AUTOLOGOUS bmt, 18 ABOVE DIAFRAGM IRRADIATION, 1tbi)); NHL Treatment (n.3) (most TBI+Cyclophosf);	1999-2007	18-75 months (average 34 months)	26 (HL n.23; BMT for NHL n.3)	cryopreservation of ovarian tissue before chemotherapy	reference group 10 HL, 5 NHL (two ovaries, before Chemotherapyp): it's a reference only for endocrine parameters before treatment	regular menstrual recovery, evaluation ovarian function with FSH, AMH; spontaneous pregnancies, ART pregnancies, % utilization cryopreserved-oocytes or - Ovarian Tissue, Live birth	---FSH lower in ABVD than alkilating therapy (FSH>15 IU: OR: 3,0 with cyclophosfamide); ABVD vs CYCLOPHOSF: -FSH 7,4 vs 36 --- AFC HL 5,5, BMT 0,5, ctr group 12,7	Regular periods in 60% HL, 11% BMT; --- FSH > 15 iu/l: 38% in HL, 83% in BMT, NONE in control group; --- AMH undetectable: 46% HL, 94% BMT; AMH level: 0,54 in HL, 0,09 in BMT, 2,3 in control group--- Spontaneous pregnancies 3/26; Pregnancies after OTT: 3/26 --- % Utilization of otc 11,5% (3/26); N° 4 Live Births	Regular periods in 60% HL, 11% BMT; Otc to be offered to this young group of patient, in particular to BMT candidate and and cyclophosfamide candidate
Specchia C, 2019	Front Endocr 2019;10:article 600		retrosp cohort	n. 66 female patients; Diagnosis HL and NHL candidate to gonadotoxic therapy; age 25,9 years;	January 2001-March 2019	not stated	66	Cryopreservation of mature oocytes (after conventional ovarian stimulation)	none	% utilization of Cryopreserved oocytes		1/66 (1,5%) requested thawing	1/66 (1,5%) requested mature oocyte thawing
Viviani S, 2018	HemaSphere 2: 20		prosp obs	n.19 female patients candidate to gonadotoxic therapy; Diagnosis: untreated HL ; Age 25years (18-38)	07/2013-02/2018	34 months	19	Cryopreservation of mature oocytes (after conventional ovarian stimulation)	none	none	n. collected oocytes = 16; n. of cryopreserved oocytes = 14; n. days from FP consultation to chemotherapy start: 22; all patients who completetd Chemotherapy were alive and in CR at average 34 months follow-up	none	n. collected oocytes = 16; n. of cryopreserved oocytes 14; FP caused an average 22 days delay in Chemotp start with no detrimental effect on long term prognosis

## Sheet: Eligibility PICO 3
PICO (RESEARCH QUESTION)	Study (first name, year)	Reference	Inclusion/Exclusion (YES/NO/UNCLEAR)	If excluded, reason
3	Annibali O, 2017	Haematologica 2017; 102 (S1); E 1123	no	Abstract; population treated with GnRH a only not identified; phone interview
3	Behringer K, 2010	Ann Oncol 2010; 21: 2052–2060	yes
3	Blumenfeld Z, 2002	Ann Oncol 2010; 21: 2052–2060	no	Review presenting data that are included in subsequent original publications
3	Blumenfeld Z, 2007	Minerva endocrinologica 2007; 32: 23-34	no	Review presenting data that are included in subsequent original publications
3	Blumenfeld Z, 2007	Fertility Sterility 2008; 89 (1): 166-173	yes
3	Blumenfeld Z, 2010	Reproductive Biomedicine Online, 2010; S2-3	no	Abstract with no detailed data on 200 pts with malignant or non malignant disease given GnRHa compared to historical controls of over 135 pts
3	Blumenfeld Z, 2012	Fertility Sterility 2012; 98 (5): 1266-1270	yes
3	Blumenfeld Z, 2015	The Oncologist 2015; 20: 1283-1289	yes
3	Castelo-Branco C, 2007	Fertility Sterility 2007; 87 (3): 703-706	yes	letter to editors, few detailed data, front-line and subsequent lines of treatment
3	DemeestereI, 2013	J Clin Oncol 2013; 31 (7): 903-909	yes
3	Falorio S, 2008	Leukemia & Lymphoma 2008; 49 (6): 1087-1093	yes
3	Driul L, 2012	Clin Exp Obst & Gyn 2012; XXXIX, 4: 504-508	yes
3	Huser M, 2015	J Assist Reprod Genet 2015; 32: 1187-1193	yes
3	Gadducci A, 2013	Gynecol Endocrinol 2013;29 (8): 729-734	no	Review including only one study on HL (Blumenfel 1996 ), no data on pregnancies after GnRHa in HL
3	Loverro G, 2007	Hematol 2007; 12 (2): 141-147	yes
3	Nitzschke M, 2010	Arch Gynecol Obstet 2010; 282:83-88	yes
3	Giannoccaro M, 2011	Haematologica 2011; 96 (S 2): 324-325	no	abstract , uncompleted data, no paper followed as by e-mail comunication on May 18th, 2020
3	Zarchi K, 2011	Internat J Gynecol Cancer 2011; 21: 12 (S3): S 1225	no	abstract, no data on n patients treated with GnRH and those without; detail on chemotherapy regimens, nor on GnRHa used; FU only 6 months. Conclusions on preservation of ovarian function (P= 0.01) by GnRHa not clearly documented (at 6 months 100% vs 72.7% regular menses), no data on FSH and LH values, nor US, which are reported to have been done
3	Chen H, 2019	Cochrane Database Syst Rev 2019; 3: CD008018	yes

## Sheet:  Data extraction PICO 3
Study (first name, year)	reference	other publications, if relevant	study design	population	study duration	follow-up	sample size	intervention	control group	outcome measure(s) - as for PICO	other outcome measure(s) if relevant	Main results	Main conclusions	Comments
Loverro G, 2007	Hematol 2007; 12 (2): 141-147		single-centre randomized controlled clinical trial	female Hodgkin lymphoma patients, aged 20 to 38 yrs treated with standard chemotherapy regimens: ABVD x 6 cycles in 13 patients , ABVD/C(M)OPP x 6 cycles in 13 patients, COPP/ABV x 6-cycles followed by DHAP x 4 cycles in 3 patients ; no pelvic Radiotherapy, 24 patients received supradiaphragmatic Radiotherapy. GnRH agonist + Chemotherapy (n=14=; Chemotherapy (n=15)	1996-2002	mean 4.2+/- 2.8 years	29 pastients: GnRH agonist + Chemotherapy (n=14); Chemotherapy (n=15) only	GnRH agonist + chemotherapy: triptorelin monthly 3.25 mg or 11.25 mg depot every 3 mos, before starting chemotherapy and during chemotherapy	chemotherapy only	1)Menstruation recovery or maintenance; 2) Hormone levels: FSH, LH, AMH, Inhibin B; 3)Pregnancy	Antral follicle count (AFC)	1) Amenorrhea in 46% of control group, o% in GnRHa, no significant difference in mean age at diagnosis; 2) No significant difference in ovarian reserve tests.: FSH, inhibin B, AMH and AFC; Using AMH + ACF has best predictive value for ovarian reserve with 83% sensitivity and 88% specificity (P=0.003) 3) Pregnancies: n=0 in GnRHa group, n=2 in control group, but distance from end of treatment was …	Results uggest a possible protective action of GnRHa that could be age-independent. Due to the absence of significant difference in ovarian reserve tests, GnRHa possible protective role could be that of delaying but not preventing POF appearance	The study reported differences in amenorrhea incidence between patients aged <30 vs 30-36 and vs 37-40 years ; but when analysing GnRH a yes vs no, such groups were not identified; no multivariable analysis was performed considering the three treatment groups; observation period from EOT was longer in non GnRHa suggesting some bias in randomization, which is not clearly specified. No random seque…
Behringer K, 2010	Ann Oncol 2010; 21: 2052–2060		multicenter randomized controlled trial	female patients with advanced stage HL(stage II B and 1 of the following risk factors: E and/or large mediastinal mass; stage III; stage IV) aged 18 to 40 years, without primary ovarian failure (defined by baseline FSH levels ≤30UI/L) receiving BEACOPPesc x 8 cycles. 11 GnRH analogue + chemotherapy group vs 12 oral contraceptive + chemotherapy control group	2004-2007	median 25 months (range, 12.5 to 33)	23 evaluable patients: GnRH analogue + chemotherapy (n=11) , Oral contraceptive + chemotherapy (n=12)	monthly goserelin acetate 3,8mg +/- levonorgestrel 0,15 mg +ethinylestradiol 0,03 mg +BEACOPPesc x 8 cycles	levonorgestrel 0,15 mg +ethinylestradiol 0,03 mg + BEACOPPesc x 8 cycles	1) Premature ovarian failure (POF) defined by amenorrhea and abnormal high FSH levels; 2)Hormonal profiles for FSH, estradiol, AMH at baseline, during chemotherapy, 6 months and at least 12 months after end of chemotherapy; 3) Pregnancies	Hormone levels of inhibin A and B, estradiol, progesterone, prolactin, testosterone, dehydroepiandrosterone, sex hormone binding globulin	1)regular menstrual cycles in 7 out of 10 patients in the GnRHa group and in 3 out of 9 in chemotherapy and oral contraceptive group; 2)after 12 months from end of therapy: low AMH in both arms corresponding to 0% ovarian follicle preservation rate in both arms; normal FSH in 27% vs 17% (ns); normal estradiol in 55% vs 58%; 3) 0 pregnancies in both groups;	No effect of hormonal intervention on ovarian reserve, as documented by undetectable or very low AMH in both treatment groups	Due to slow enrollment and much lower ovarian protection rate with GnRH and with OC than assumed (70% vs 50%) an unplanned interim analysis was performed and the study was closed due to negative results
Demeestere I, 2013	J Clin Oncol 2013; 31 (7): 903-909	J Clin Oncol 2016; 34 (22): 2568-2574	multicenter prospective open randomized trial	HL, NLH females, aged 18 to 45 years, premenopausal (basal FSH levels <15IU/L), treated with first-line chemotherapy with 3 to 8 cycles of alkylating containing regimens or ≥ 8 cycles of ABVD or receiving high-dose chemotherapy with autologous stem-cell transplantation as first-line consolidative treatment; no pelvic RT was delivered, no previous history of amenorrhea (lasting > 3 months), no thr…	07/2002-04/2010	1year; update after median 5 years	84 pts: GnRHanalogue + norethisterone acetate + Chemotherapy, n=45; norethisterone acetate + Chemotherapy, n=39	triptorelin 11.25 mg im every 12 weeks starting 10 days before chemotherapy start + norethisterone acetate 5 mg daily + Chemotherapy	norethisterone acetate 5 mg daily + Chemotherapy	1) POF defined as at least one episode of postmenopausal FSH levels= FSH ≥ 40IU/L; 2)Ovarian function recovery rate (= FSH ≤10IU/L); Ovarian reserve (AMH>1 ng/mL); 3)Pregnancies	treatment compliance, Adverse Events	FSH evaluable in 25 vs 24 pts. 1+2) 1-year POF 20% vs 19% (P=1.00); after 6 mos FU no significant difference in FSH nor in estradiol levels. 2/3 vs 4/6 POF after ASCT. 2) 1-year AMH > 1 ng/mL in 8/16 (50%) vs 2/15 (13.3%)( P=0.023). Mean AMH 1.40+/- 0.35 vs 0.56+/- 0.15 (P= 0.04). 5-year POF: 19.4% vs 25% (P=0.763); OR (controls vs GnRHa) 0.70 (95%CI, 0.15.3.24) (P=0.651) 3) Pregnancies: 17/32 (5…	GnRH a does not prevent POF, but may efficiently preserve the ovarian reserve of those who recover ovarian function	POF rate 40%, expected difference in ovarian recovery rates 20%-25%; power 80%, type 1 error 5%, dropout rate 20%-->n=157. Interim analysisStudy discontinued after enrollment of 129 pts, because interim analysis on 99 pts showed low and similar POF rates. Small sample size of evaluable pts (overall only 25 vs 24 pts with FSH/POF measurement and only 16 vs 15 pts with ovarian reserve measurement/A…
Chen H, 2019	Cochrane Database Syst Rev 2019; 3(3): CD008018	Cochrane Database of Systematic Reviews 2011, Issue 11. [DOI: 10.1002/14651858.CD008018.pub2; Cochrane Database of Systematic Reviews 2009, Issue 4. [DOI: 10.1002/14651858.CD008018)	Meta-analysis of 12 RCTs including 1369 women with breast cancer, ovarian cancer and Hodgkin lymphoma (ages 12-51.1 yrs); only 2 full studies and one abstract on HL	Premenopausal women (confirmed by age, menstrual history, ovarian sonography and/or hormone levels, such as FSH and estradiol) with malignant or non-malignant conditions, receiving GnRHa. 2 studies in lymphoma included: Loverro: HL 29 patients ( Chemotherapy + GnRHa n=14; Chemotherapy only n=15); Waxmann: HL, 17-46 years, GnRHa + MVPP x 6 cycles n=8, MVPP x 6 only, n=9) ; Behringer K (not include…	NA	≤12 months; > 12 months (for HL patients median 4.2 years)	1369 (HL 47) pts HL Waxman:17 pts: 8 Buserelin + CT, 9 CT only Loverro:29 pts: 14 pts Triptorelin + CT, 15 CT only	GnRH agonist + Chemotherapy (Waxman: buserelin 200 mcg intranasally thrice dialy 1 week prior to first chemotherapy cycle, during treatment and for a further 3 days after End Of Treatment. Loverro: Triptorelin 3.25 mg monthly or 11.25 mg every 3 months, during CT)	Chemotherapy alone	1) Menstruation recovery or maintenance; POF;2) hormone levels (FSH, LH, AMH, inhibin, estradiol, progesterone; 3)Pregnancies rate	Ovulation; AFC; ovary size; Adverse effects: hot flush, vaginal dryness	1) Menstruation recovery or maintenance after ≤12 mos from EOT: 74.5% vs 50% (RR 1.6, 95%CI 1.14-2.24; p=0-006; low-certainity evidence); after >12 mos 72.9% vs 65.4% (RR 1.08, 95% CI 0.95-1.22; low certainity); POF: 10.7% vs 25.3% (RR 0.44, 95% CI 0.31-0.61; P< 0.00001; moderate certainity) 3) Pregnancy rate: 9% vs 6.3% (RR 1.59, 95% CI 0.93- 2.7, P= 0.09; low certainity ---> insuff data about w…	GnRH agonist appears to be effective in protecting the ovaries during CT, in terms of menstruation recovery or maintenance, POF and ovulation. Evidence for rates of pregnancies was insufficient
Nitzschke M, 2010	Arch Gynecol Obstet 2010; 282:83-88		case-control study	HL patients, aged 17-35 years, treated with front-line chemotherapy + GnRH analog, n= 10 (Chemotherapy regimens were:ABVD x 2cycles, n=2; ABVD x 4 cycles, n =4; OPPA x 2 cycles + COPP x 2 cycles, n=3; BEACOPP-14 x 8 cycles, n=1. Matched with 31 pts treated in the same period: ABVD x 2cycles, n=2; ABVD x 4 cycles n=4; OPPA x 2+ COPP x 2 cycles, n=3, BEACOPP-14 x 8 cycles, n=1. Healthy women treate…	2001-2007	30.6 months (range, 19 to 45) for GnRHa; 32.2 months (range, 6-58) for controls	30 pts: 10 patients received GnRH analogue + Chemotherapy, 10 patients received chemotherapy only, 10 healthy women no treatment	leuprolin 3.57 mg sc or goserelin 3.6 mg sc monthly combined with chemotherapy	Chemotherapy only or no treatment in healthy women	1) n patients with amenorrhea; 2) ovarian function parameters (FSH, AMH, Inhibin B)	AFC, ovarian volume	1) only 2 patients receiving BEACOPP-14 (1 in each group) developed amenorrhea. 2) Ovarian parameteres were not different: FSH 14.7 U/L (SD 6.6) vs 14.5 U/L (SD 0.9) vs 5.3U/L (SD 1.8) in healthy women; AMH: 1.6 ng/mL (SD 1.4) vs 1.4 ng/mL (SD 1.1); vs 3.9 ng/mL (SD 1.2) in healthy women; Inhibin B 14.3 pg/mL (SD 8.7) vs 33.2 (SD 12.5); AFC: 5.6 follicles (SD 5.5) vs 6.7 (SD 4.7); mean ovary volu…	GnRHa did not seem to protect varies from cytotoxic effects of CT in this setting. Ultrastructural ovarian damage was detected also in pts cotreated with GnRHa. Ovarian reserve was reduced also in pts treated with ABVD compared with healthy women; also ABVD can accelerate ovarian aging.	limited power of the study due to low number of analyzed patients treated with different regimens.
Driul L, 2012	Clin Exp Obst & Gyn 2012; XXXIX, 4: 504-508		prospective observational non-randomized study	Females, aged 15-36 years with HL treatd with ABVD; NHL treated with CHOP; acute myeloid leukemia, chronic myeloid leukemia, other diagnosis (Castleman disease, multiple myeloma, Idiopatic Thrombocytopenic Purpura (ITP), essential thrombocytemia (ETC), Werlhof disease) (chemotherapy regimens for these latter diagnosis were not specified). 33 patientts received GnRH analogue+ Chemotherapy (17 HL t…	1998-2007	not specified-5 years	78 pts: GnRHanalogue +/- estroprogestinic oral contraceptives + Chemotherapy: 33; Chemotherapy +/- estro-progestinic contraceptives: 45	triptorelin 3,75 mg im monthly +/- oral estroprogestinic + Chemotherapy	Chemotherapy alone +/- estroprogestinic contraceptives	1) amenorrhea and POF rate; 2) pregnancy rate	climateric syndrome protection	1) Amenorrhea: OR 0.52 (CI 0.21-1.33, P=0.172); POF 33% vs 49%, P=0.17 2) Pregnancy rate 2/33 (6%) vs 2/45 (4%), OR 1.39 (95%CI 0.19-10.39, P=0.75), 3) Climateric syndrome protection: OR 0.42 (CI 0.08-2.22; P= 0.307)	Although no statistical significance, GnRH seems to be protective for amenorrhea, a promoting factor for pregnancy and protective for climateric syndrome	Conclusions are in contrast with data presented: no difference coould be detected in any endpoint this small pt population, with different hematological malignancies, treated with more alkylating agents in the control group; bias represented by the inclusion in the treatment group or control group based on woman's personal choice (all SCT included and more high-risk CT included)
Falorio S, 2008	Leukemia & Lymphoma 2008; 49 (6): 1087-1093		retrospective observational	HL, females patients aged 14 to 40 years: stage I-IIA, n=33 (treated with ABVD+IFRT, n=31; VBM+IFRT, n=2), stage II--IV, n=28 (trated with ABVD, n=20; COPP/EBV/CAD, n= 6; standard BEACOPP, n=2), 7 patients received also salvage therapy (IGEV +BEAM, n= 5; IGEV, n= 1; COPP/EBV/CAD+BEAM, n= 1). All patients received GnRHanalogue combined with chemotherapy	1994-2006	60 months (range, 14 to 149)	61 patients GnRHanalogue + Chemotherapy	triptorelin 3,75 mg im monthly starting 7 to 15 days before chemotherapy and continued during chemotherapy + Chemotherapy	none	1) Resumption of normal menstrual cycle; amenorrhea 2) Occurrence of pregnancies	Amenorrhea related to stage and related to therapy	1) 82% of patients had regular menses (92% after front-line chemotherapy); 12% developed amenorrhea; 6% hypermenorrhea. 2) Amenorrhea rate was higher in advanced stage vs early stage: 21% vs 3%, P<0.016; 3) Amenorrhea rate was higher in relapsed or refractory patients vs patients treated with front-line chemotherapy only: 100% vs 0%. 4) 13 pts conceived 12 babies, 2 spontaneous abortion, 2 ongoin…	GnRHa allowed recovery of normal menses in 92% pts receiving front-line therapy, regardless of regimens used. Amenorrhea risk is 7 times higher after salvage therapy	The majority of patients received ABVD (4-6vs 8) known to be less gonadotoxic. The majority of patients were ≤ 30 years (42 vs 19); no difference was observed in patients aged ≤30 vs >30 yrs (0% vs 0%) after front-line; the difference was observed only when including 7 patients undergoing salvage therapy .No control group, no data on hormonal evaluation for POF; short FU for POF considering the m…
Blumenfeld Z, 2008	Fertility Sterility 2008; 89: 166-173		Prospective cohort study with historical control	HL female patients, aged 15 to 40 years, receiving first-line therapy and in CR after at least 2 years from end of therapy. 65 patients treated with GnRHanalogue + chemotherapy (escalated or standard BEACOPP x 6 cycles, n=23; ABVD x 6 cycles, n=25; MOPP/ABV(d) x 6 cycles, n=17); 46 controls receiving chemotherapy only ( BEACOPPesc or sd x 6 cycles,n=14; ABVD x 6 cycles,n=10; MOPP/ABV(D) x 6 cycle…	1990-2005	minimum 2 years, longest follow-up 15 years	111 pts: 65 GnRHanalogue + Chemotherapy; 46 patients Chemotherapy only	monthly Triptorelin 3,75 mg within 2 to 14 days before chemotherapy start + Chemotherapy	Chemotherapy alone, n= 45	1) % POF overall and related to chemotherapy regimens BEACOPP vs MOPP/ABV vs ABVD ; % COF; 2)		1) Overall POF: 3.1% vs 37%, P<0.001; COF: 96.9% vs 63%, P<0.001; Related to chemotherapy regimens, GnRHa + chemotherapy vs Chemotherapy only: BEACOPP: POF 8.7% vs 36%, P=0-08; ;PREGNANCIES, n=3 vs n=3 P=NS; MOPP/ABV: POF: 0% vs 50%, P=0.001; 17vs 14 pregnancies, P= NS; ABVD: POF:0% vs 10%, P=NS, 5 vs 2 pregnancies, P= NS	Cotreatment with GnRH-a may preserve ovarian function
Castelo-Branco C, 2007	Fertility Sterility 2007; 87 (3): 703-706		Prospective cohort study with control	HL females patients, aged 14 to 45 years, treated with various regimens (C-MOPP/ABV, C-MOPP/ABVD, ABVD, C-MOPP/ABV or ABVD and salvage MINE-ESHAP+ ASCT, +/-RT) ; 30 patiens treated with GnRH analogue + Chemotherapy; 26 patients treated with Chemotherapy only	not reported	not reported	30 GnRH analogue + Chemotherapy, n=56; chemotherapy only, n=26	monthly triptorelin 3,75 mg starting 1 to2 weeks before initiation of chemotherapy + daily tibolone, bth during all the chemotherapy treatment + Chemotherapy	Chemotherapy only	1) POF rate; 2) hormonal measurements (FSH, LH, E2, Inhibin A and B, T, SHBG, Androstenedione, DHEAS		1) POF: 10% vs 23% (P<0.05) 2) at EOT FSH, LH E2, T Androst, inhibin A and B were significantly different in GnRH-a group compared with controls	GnRH cotreatment may be indicated to preserve fertility and endocrine ovarian function . Further research, including RCT, warranted	letter only few data, small sample size, non RCT, different CT regimens
Blumenfeld Z, 2012	Fertility Sterility 2012; 98 (5): 1266-1270		Observational retrospective cohort study with historical control	Females with normal ovarian function, aged 14 to 40 years, treated with autologous stem cell transplantation for lymphoma, or allo-transplanr for leukemia or miscellanea; who survived at least 18 months after SCT. GnRH analogue + transplant, n= 47 (ASCT, n=31; alloSCT, n=16); Controls, n=36 (ASCT, n=30; alloSCT, n=6)	1996-2008	median 7 years (range, 2 to 15)	83 pts: GnRH analogue + transplant, n= 47 (ASCT, n=31; alloSCT, n=16); Transplant only, n=36 (ASCT, n=30; alloSCT, n=6)	monthly Triptorelin 3,75 mg starting before chemotherapy(number of days not specified) + Transplant	Transplant only	1) POF rate; COF rate; 2) pregnancy		1) Overall POF 62% vs 89% (P=0.06); Lymphoma patients :after autologous transplant. POF: 33% vs 82% (P=0.023); after allogeneic transplant POF: 67.2% vs 33% (P=0.046). Overall COF: 38.3% vs 11.1% ( P=0-006); in Lymphoma patients only: COF: 66.7% vs 18.2% (P=0.02); 2) Pregnancies: 6 in 2 patients in the GnRH analogue + transplant group vs 0 in the transplant only group	GnRH cotreatment may decrease gonadotoxicity and POF; should be given from the very beginning of gonadotoxiv CT	no details on number of pts in the two groups by diferrent disease type; no results on hormonal measurements divided by GnRH-a vs control but only by COF and POF; small sample size. No details on previous CT received, only median number of cycles before SCT (1 vs 2), but no information on first-line herapy
Blumenfeld Z, 2015	The Oncologist 2015; 20: 1283-1289		Observational retrospective cohort study with historical control	Females with normal ovarian function, aged 14 to 40 years; treated with first-line therapy for HL, NHL, Leukemia, Other diagnosis, included patients receiving bone marrow transplant. Included patients had not received any further chemotherapy for at least 2 years from end of front-line therapy. 122 pts treated with GnRH analogue + Chemotherapy: HL, n=59 (ABVD, n= 29; escalated or standard BEACOPP…	not mentioned (patients were treated from 1989 to 2014)	minimum 2-maximum 25 years	188 patients: GnRH analogue + Chemotherapy, n=122; Chemotherapy only, n= 66	monthly triptorelin 3,75 mg + Chemotherapy	Chemotherapy only	1) n pregnancies , cumulative pregnancy rate, 2) spontaneous conceivement rate, 3) OR for spontaneous conceivement 4) live births	1) spontaneous conceivement in pts >30 years ; 2) OR COF	1) Total pregnancies: 169 vs 49, P<0.01; total patients who conceived : 85 (69.7%) vs 28 (42.4%) (P=0.0003). 2) Total spontaneous pregnancies: 161 vs 43 (P<0.01); patients who spontaneously conceived: 80 (65.6%) vs 25 (37.9%) (P=0.0004); OR for spontaneous conceivement= 3.12 for GnRH-analogue group (95% CI , 1.7-5.8). 3)total live births 124 vs 40 (P<0.014) 4)Among patients aged over 30 years 16%…	Addition of GnRH-a to gonadotoxic CT may significantly increase pregnancy and COF in survivors	not RCT, possible bias on number of pts planning a pregnancy, only pts who claimed they were not planning additional pregnancies is known; small sample size, different regimens.
Huser M, 2015	J Assist Reprod Genet 2015; 32: 1187-1193		prospective observational	HL female patients, aged 18 to 40 years, early favourable, early unfavourable or advanced stage disease.Patients were treated with front-line chemotherapy, ABVD x2 cycles in early favourable stage; ABVD x 2 cycles + 2 x BEACOPP esc x 2 cycles in early unfavourable stage; BEACOPPesc x 6 to 8 cycles in advanced stage; patients should have normal baseline ovarian function, defined by FSH ≤ 15 IU/L. …	01/2005-01/2010	from 1 to 2 years post Chemotherapy end	108 patients (Early Favourable Stage, n= 44; Early Unfavourable Stage, n= 33,;Advanced Stage, n= 31): all patient population received GnRH analogue + Chemotherapy	monthly triptorelin 3 mg im, starting at least 7 days before chemotherapy, + chemotherapy	none	1) chemotherapy induced diminished ovarian reserve (chDOR) defined by FSH level > 15 IU/L; 2) mean FSH levels in chDOR vs normal ovarian function; 3) pregnancy (US visualization of gestational sac in the uterus)	4) clinical pregnancy related to chemotherapy regimen (Group A: ABVD, Group B: 2 ABVD + 2 BEACOPPesc, Group C: BEACOPPesc); 5) chDOR related to stage (Early favorable vs Early Unfavorable vs Advanced stage)	1) after 1 year FSH mean levels: 11.6 +/-17.9IU/L; at 2 years: FSH mean levels : 9 +/- 13.8 IU/L; chDOR 9.3%; 2) Pregnancies 34.1% vs 21.2% vs 3.1%; 3) Mean FSH+/- SD in patients with chDOR vs normal function: 46+/- 21.5 vs 5.2+/- 3.1; 4) chDOR in EF vs UF vs Ad: 0/44 vs 2/33 vs 8/31; FSH:0% vs 6.1% vs 25.8%.	GnRH a may play positive role in preventing chDOR. Better fertility outcomes among pts receiving less gonadotoxic CT	No randomization. Short FU for POF assessment (only 2 years) and pregnancies assessment. Not reported n pregnancies among how many interested in conceiving . Not reported time to pregnancies. No data on ovarian reserve by AMH, but only by FSH which hasknown inter-cycle variability

## Sheet: Eligibility PICO 4
PICO (RESEARCH QUESTION)	Study (first name, year)	Reference	Inclusion/Exclusion (YES/NO/UNCLEAR)	If excluded, reason
4	Anderson RA, 2013	Fertility and Sterility 99(6): 1469-1475	no	no data to extract
4	Anderson RA, 2016	Haematologica 101: 61‐62	no	duplicate
4	Anderson RA, 2018	Lancet Oncol 19(10): 1328‐1337	yes
4	Behringer K, 2012	Annals of Oncology 23(7): 1818-1825	yes
4	Behringer K, 2013	Journal Clin Oncol 2013;31:231-239	yes
4	Decanter C, 2009	Rep Biom Online 2009;20:280-285	yes
4	Del Pup L, 2014	Journal Chemotherapy 2014;26:293-299	no	small sample size
4	Loverro G, 2007	Hematology 2007;12:141-147	yes
4	Kulkarni SS, 1997	Am J Clin Oncol 1997;20:354-357	yes

## Sheet:  Data extraction PICO 4A
Study (first name, year)	reference	other publications, if relevant	study design	population	study duration	follow-up	sample size	intervention	control group	outcome measure(s) - as for PICO	other outcome measure(s) if relevant	Main results	Main conclusions	Comments
Beringher K, 2013	Journal Clin Oncol 2013;31:231-239		cohort study	n. 761 male survivors; diagnosis: HD13, HD14, HD15, 1 year after chemotherapy, in complete remission; Age 19-49 at assignment, max 57 years at fertility assessment	not stated	mean observation time from end of treatment: 48 months	761	Evaluation of gonadal reserve with semen analysis and measurement of hormonal serum levels	no	InhibinB/FSH ratio > 23,5 ng/U corresponding to proven fertility only seen in ABVD or 2+2--- Inhibin < 80 ng/l, FSH>10 IU/l corrisponding to oligospermia max frequency in BEACOOPP --- LH increases with disease stage --- Testosterone level:normal after all treatment regimens --- Births after spontaneous conception: ABVD:11/104; 2 ABVD + 2 eBEACOPP 4/112; 8 x eBEACOPP 0/117; 6 x eBEACOPP 2/131 6; 8…	10% utilization rate of frozen sperm	InhibinB/FSH > 23,5 corresponding to proven fertility only seen in ABVD or 2+2 --- serum level of InhibinB anf FSH were significantly different between trials in favour of early-stage patients treated with fewer cycles of less intensive chemotherapy --- In HD14 trial, FSH and Inhibin B differed in favour of ABVD	Inhibin B/FSH ratio to be used to evaluate gonadal toxicity --- Te level not useful to evaluate gonadal toxicity
KULKARNI SS, 1997	Am J Clin Oncol 1997;20:354-357		prospect	38 HD male patients, in complete remission at assessment; treatments: n. 26= ABVD; n.12 Combination ABVD+ COPP/MOPP; Radiation to 25 patients, radiation to pelvis to 1 patient; Age 15-43 years	not stated	mean observation time from end of treatment: 34 (12-68) months	38	Evaluation of gonadal reserve with semen analysis and measurement of hormonal serum levels	no	sperm concentration: ABVD= 63 x10^6/ml; COPP= zero --- Azoospermia: 1/26 ABVD, 10/12 ABVD/COPP --- FSH normal in 88% of ABVD (23/26), 33% OF COPP (4/12); --- NO differences in LH, Testosterone between the two groups --- Pregnancies: 3/26 in ABVD group, none in COPP		Gonadal toxicity to be evaluaed with FSH and SPG, not with LH and Te	Gonadal toxicity to be evaluaed with FSH as an alternative to SPG not with LH and Te

## Sheet:  Data extraction PICO 4B
Study (first name, year)	reference	other publications, if relevant	study design	population	study duration	follow-up	sample size	intervention	control group	outcome measure(s) - as for PICO	other outcome measure(s) if relevant	Main results	Main conclusions	Comments
Anderson RA, 2018	Lancet Oncol 19(10): 1328‐1337	RATHL	obs prospective	67 RATHL Study patients; Age at randomization >/= 18 years; 57 ABVD/AVD + 10 BEACOPP	13/12/2010-19/12/2012	3 years	67	Evaluation of gonadal reserve by measurement of serum AMH and FSH at baseline, during chemotherapy, at the end of chemotherapy, 1 year post-chemotherapy, 2 years post-chemotherapy, 3 years post-chemotherapy:	none	AMH in 57 ABVD---AMH from to 9,8 at baseline, 1,7 pmol/l at end of treatment, 10,5 pmol/l at 1year, stable thereafter (+ 2 patients with undetectable AMH); NEGATIVE CORRELATION SEEN BETWEEN AGE and AMH at 2 years; positive correlation between AMH baseline and AMH at 2 years; (+++ > 35yrs)--- AMH in 10 BEACOPP: from 6,8 pmol/l at baseline to 0,08 at end, 0,11 at 1year, undetectable in 5/7 (71%) at…	pregnancy rate 17% in ABVD, 13% in Beacopp (ns) but on a different sample	both regimens cause a decrease in AMH ; in ABVD/AVD a recovery is seen according to age while in BEACOPP no recovery is seen; AMH at baseline do not correlate with AMH recovery while Age at baseline does correlate with Amh recovery (patients< 35 have full recovery, pts >/=35 have incomplete recovery); very low AMH level do not preclude pregnancy	AMH and FSH are useful parameters to follow up in HL patients treated with chemotherapy --- very low AMH level does not preclude pregnancy	see other outcome measures
Behringer K, 2012	Annals of Oncology 23(7): 1818-1825:		observ coorte	n. 263 HD14 patients: 137 group A, 126 group B; TP: group A = 4x ABVD; Group B: 2+2; Group A+B chemotherapy followed by standard 30Gy IFRT; Age 18-40 at randomization, age </= 45 at assessment; in remission; 1 year after chemotherapy	not stated	mean observation time from end of treatment : 42 months A; 43 month group B	263	Evaluation of gonadal reserve by measurement of serum AMH and FSH; mestrual status, pregnancies	none	FSH age at assessment <30yrs: no differencies in A vs B; FSH age at assessment >30: A 4,4 iu/l, B 11,1 iu/l --- AMH age 18-29 A= 2,2; B=0,9; AMH age 30-45 A= 0,8; B 0,001 --- Regular menses in most of <30years of age; age 30-45: A= 84%; B=74% --- Pregnancies: A= 15% (20/137); B=26% (32/126)	menstrual recovery at 12 months; if not, couselling om ART ---	FSH rise and AMH good indicators of gonadal reserve; --- Pregnancies favour more intensive treatment	AMH and FSH good indicators of gonadal reserve --- Ovaries' susceptibilty to chemotherapy damage is related to AGE	patients wishing a pregnancy and having a male partner: A= 62, B= 55 --- group A contains high prevalence of older pts
Behringher K, 2013	Journal Clin Oncol 2013;31:231-239		observ prospect	n 562 female patients, HD13, HD14, HD15; Age 18-39 at assignment, < 45(mean 32) at fertility assessment	not stated	mean observation time from end of treatment: 48 months	562	Evaluation of gonadal reserve by measurement of serum AMH and FSH; mestrual status, pregnancies	none	AMH > 2ng/ml only in ABVD < 30years; AMH = 0 and FSH at max level observed in HD15; --- Regular menstrual activity- Early stage > 90%; Regular menstrual activity - Advanced stage: age<30 = 82%; age > 30 = 45% --- Pregnancy HD13+HD14= 19%; HD15= 10%	ovarian susceptibility to damage related to Age	AMH and FSH better predictor of gonadal reserve compared to menstrual recovery; --- Pregnancy HD13+HD14= 19%; HD15= 10%	as above
Decanter C, 2009	Rep Biom Online 2009;20:280-285		prospective longitudinal	30 patients, 22 HL + 8 NHL; age 18-32 years --- therapy lenght = 5 months for all --- therapy used: 17 ABVD, 13 NO-ABVD; all treated with GnRH-a	2006-2008	12 months	30	Evaluation of gonadal reserve by measurement of serum AMH levels at baseline (AMH0), 15 days after cycle 1 of chemotherapy (AMH1), at the end of chemotherapy (AMH2), every 3 months after the end of chemotherapy (AMH 3,6,9,12)	none	ABVD : AMH drops from AMH0 to a minimum at AMH2 then rises continuously to AMH0 level at AMH12 --- in NO- ABVD: AMH drops from AMH0 to a minimum at AMH2 Then SLOW RISE BUT amh12 LEVEL LOWER than AMH0	no	AMH shows rapid changes in response to chmotherapy start and stop;	AMH good marker of ovarian function	age effect excluded as patients are all young
Loverro G, 2007	Hematology 2007;12:141-147		retrosp	n.29 HD female patients, Stage I-II n. 24, Stage III n. 5; Therapy: ABVDX6 n. 13, ABVDX6/COPPX6 N.13, CMOPPX6/ABVX6 N.3; sovradiaphragm RADIOTP: n 24 --- Age 24,3 +/- 6,6 at dg; 28,5 +/- 7,3 at assessment; complete remission at time of inclusion (>3 years)	1996-2002	4.2+/-2,8 years	29	Evaluation of gonadal resrve by ultrasound antral follicle count (AFC), measurement of serum AMH, FSH, estradiol levels	none	menstrual recovery 72,4%, amenorrhoea 27,5% --- amenorrhoea 62,5% at 4 years post chemotherapy --- afc+amh combination best predictive value for pregnancy, sensitivity 83%, specificity 88%		afc+amh combination best predictive value for pregnancy; sensitivity 83%, specificity 88%	afc+amh combination best predictive value for pregnancy

[truncated: 2 more sheets: Eligibility PICO 5,  Data extraction PICO 5 ]
